# Supplementary material for: Comparative Analysis of Water Stress Regimes in Avocado Plants during the Early Development Stage
Source: Plants (Basel). 2024 Sep 23;13(18):2660. doi: 10.3390/plants13182660 (PMC11435208; doi:10.3390/plants13182660)
Supplement: Supplementary file 1 [file plants-13-02660-s001.zip]

Archive with 1 entries (1 files):
- plants-3196542-supplementary.pdf
